# Supplementary material for: Acute effects of virtual reality treadmill training on gait and cognition in older adults: A randomized controlled trial
Source: PLoS One. 2022 Nov 2;17(11):e0276989. doi: 10.1371/journal.pone.0276989 (PMC9629584; doi:10.1371/journal.pone.0276989)
Supplement: S1 Data — (XLSX) [file pone.0276989.s001.xlsx]

## Sheet: Participant Characteristics
		Demographics			Cognitive Assessments				Functional Mobility Assessments				Visual Acuity	Community Participation and Self-Efficacy
SubjectID	Group	Age (yrs)	Gender	Years of Education	Montreal Cogntive Assessment	WAIS Coding scaled score	Comprehensive Trail Making Test Percentile (%)	Stroop Color-word Test Interference Reaction Time (ms)	10 Meter Walk Test (m/s)	Timed Up and Go (sec)	Four Square Step Test (sec)	30 Second Sit-to-Stand (#)	Mini Snellen Test	Physical Activity Scale for the Elderly	Activities-Specific Balance Confidence Scale
1	VRTT	72	F	18	25	14	92	265.49	1.51	6.29	5.8	22	20/16	236.62	95.63
2	VRTT	60	F	26	30	13	89	364.17	1.59	7.82	6.86	18	20/30	236.25	95.63
3	VRTT	64	F	16	28	11	10	417.13	1.38	6.59	7.95	18	20/16	155.4	100
4	VRTT	65	M	16	28	8	67	485.45	1.35	9.4	11.46	11	20/16	186.16	90.63
5	VRTT	75	F	12	24	15	77	471.64	1.49	7.79	6.94	14	20/40	117.49	87.5
6	VRTT	66	F	19	29	13	87	375.22	1.35	8.47	7.16	12	20/25	231.84	98.56
7	VRTT	73	F	16	26	15	83	621.07	1.36	7.61	8.2	18	20/40	174.83	100
8	VRTT	81	F	14	21	11	9	386.51	1.62	7.17	10.36	13	20/50	154.21	95.94
9	VRTT	79	M	18	22	15	51	405.57	1.51	9.43	11.16	13	20/30	102.18	83.44
10	VRTT	83	F	13	25	14	28	160.52	1.09	10.08	12.15	11	20/40	175	95
11	VRTT	79	M	18	27	12	18	258.85	1.39	10.36	8.08	17	20/40	45.35	91.88
12	VRTT	70	F	14	26	13	57	275.02	1.24	10.42	11.53	11	20/20	117.6	71.25
13	VRTT	87	M	16	20	15	35	189.27	1.13	9.02	10.49	15	20/20	61.5	96.88
14	VRTT	66	F	18	27	11	77	456.25	1.22	7.77	9.47	13	20/16	124.85	79.38
15	VRTT	64	F	14	26	11	40	139.88	1.45	8.25	9.68	15	20/16	294.27	100
16	VRTT	63	F	14	22	7	6	347.95	0.72	16.16	11.27	11	20/16	110.85	97.5
17	VRTT	70	F	16	27	11	65	455.85	1.12	10.96	8.1	9	20/16	162.67	94.38
18	VRTT	72	M	22	25	13	77	321.21	1.52	7.12	7.01	13	20/25	239.59	84.38
19	VRTT	72	M	16	29	8	28	452.75	1.45	8.02	10.63	13	20/16	161.84	98.13
20	VRTT	76	M	16	26	14	79	357.88	1.11	10.03	9.49	14	20/40	162.8	92.35
21	VRTT	71	F	12	23	13	72	424.92	1.67	7.38	9.15	15	20/20	250.05	98.13
22	VRTT	74	F	12	23	15	43	342.91	1.04	9.31	11.11	10	20/30	136.63	75
23	VRTT	69	F	17	20	8	7	314.15	1.15	9.83	15.3	9	20/30	168.51	90.63
24	VRTT	72	F	15.5	20	10	60	95.7	1.33	9.32	10.55	12	20/40	223.96	80.63
25	VRTT	76	F	16	23	12	49	331.78	1.33	8.13	9.08	12	20/16	118.08	98.75
26	VRTT	60	F	18	26	10	21	190.35	1.47	8.77	10.79	11	20/16	194.6	97.81
27	VRTT	71	F	12	19	7	4	440.89	1.46	9.06	11.01	12	20/30	239.44	74.38
28	VRTT	70	F	12	24	11	25	380.75	1.15	15.48	10.66	9	20/40	82.05	81.25
29	VRTT	69	M	16	29	13	67	294.48	1.45	8.55	9.17	23	20/16	191.93	100
30	VRTT	66	F	14	24	6	21	408.45	1.41	9.7	8.46	14	20/16	366.44	98.75
1	CTT	75	M	18	26	11	49	258.58	1.18	9.8	10.03	13	20/20	123.2	89.38
2	CTT	75	F	18	26	13	73	261.5	1.29	7.9	11.41	17	20/30	251.41	93.13
3	CTT	71	M	18	26	10	60	202	1.35	10.21	11.01	13	20/25	219.11	91.88
4	CTT	69	M	26	27	8	13	469.21	1.36	8.71	8.88	18	20/20	67.13	96.25
5	CTT	74	F	19	30	9	10	164.55	1.07	13.01	17.61	10	20/16	247.71	81.56
6	CTT	70	F	16	26	13	83	207.77	1.38	8.99	8.24	13	20/16	92.55	93.75
7	CTT	75	M	12.5	21	10	33	296.8	1.29	10.38	13.4	11	20/50	192.52	99.38
8	CTT	83	F	16	27	12	73	398.42	1.3	9.09	10.47	9	20/30	67.9	81.88
9	CTT	74	F	23	28	11	73	428.15	1.79	5.68	6.8	19	20/40	94.05	92.5
10	CTT	77	F	14	24	12	18	355.62	1.62	9.2	11.64	9	20/20	145.01	85.63
11	CTT	78	F	14	26	12	40	305.07	1.25	8.36	9.39	11	20/40	160.58	94.69
12	CTT	79	M	26	23	11	65	428.33	1.14	9.16	9.34	13	20/30	90.72	95
13	CTT	87	F	18	25	15	65	301.82	1.34	7.74	8.69	15	20/40	44.1	77.5
15	CTT	95	M	18	21	12	28	546.27	1.48	8.41	7.68	14	20/16	114.13	83.75
16	CTT	69	F	13	28	13	73	281.76	1.35	8.13	9.86	12	20/20	76.75	98.13
17	CTT	73	M	17	25	10	18	254.09	1.61	7.52	7.58	17	20/40	139.36	84.38
18	CTT	72	F	14	27	10	67	480.79	1.15	11.27	10.45	11	20/40	156.83	90.63
19	CTT	61	M	13	28	11	77	164.94	1.4	8.58	11	14	20/16	281.4	96.88
20	CTT	61	F	13	25	8	21	420.38	1.29	8.32	12.5	14	20/40	178.4	95
21	CTT	65	F	12	26	13	65	254.28	1.29	8.76	8.76	14	20/25	244.4	89.38
22	CTT	62	F	16	27	13	72	400.87	1.19	9.8	8.91	11	20/30	45.75	88.13
23	CTT	63	F	13	23	11	15	358.03	1.29	10.01	11.7	9	20/30	124.45	78.13
24	CTT	65	F	12	24	11	60	513.32	1.36	8.61	9.27	12	20/16	202.46	93.13
25	CTT	75	F	16	19	7	2	326.3	1.1	10.77	13.06	10	20/20	147.37	85.94
26	CTT	72	F	14	20	11	35	313.76	1.35	8.97	13.17	11	20/30	222.97	100
27	CTT	69	F	16	26	11	83	319.52	1.24	7.9	10.59	10	20/16	248.67	96.88
28	CTT	69	F	16	22	9	43	402.97	1.19	8.93	6.41	15	20/40	223.7	93.75
30	CTT	67	F	18	22	13	15	289.32	1.65	7.36	8.99	13	20/30	109.42	88.13
31	CTT	62	F	19	28	11	67	244.13	1.35	9.34	9.17	13	20/20	174.15	85
32	CTT	74	M	16	26	12	77	500.48	1.47	9.06	8.63	15	20/16	350.5	92.5

## Sheet: Gait and Cognitive Performance
		Pre-Exercise Session Gait Performance						Post-Exercise Session Gait Performance						Pre-Exercise Session Cognitive Performance									Post-Exercise Session Cognitive Performance
SubjectID	Group	Single-Task Gait Speed (m/s)	Single-Task Gait Speed CV (%)	Dual-Task Gait Speed (m/s)	Dual-Task Gait Speed CV (%)	DTEgs (%)	DTEgscv (%)	Single-Task Gait Speed (m/s)	Single-Task Gait Speed CV (%)	Dual-Task Gait Speed (m/s)	Dual-Task Gait Speed CV (%)	DTEgs (%)	DTEgscv (%)	Single-Task Cognitive Response Reaction Time (ms)	Single-Task Cognitive Response Accuracy (%)	Single-Task Cognitive Throughput (correct responses/min)	Dual-Task Cognitive Response Reaction Time (ms)	Dual-Task Cognitive Response Accuracy (%)	Dual-Task Cognitive Throughput (correct responses/min)	DTErt (%)	DTEacc (%)	DTEct (%)	Single-Task Cognitive Response Reaction Time (ms)	Single-Task Cognitive Response Accuracy (%)	Single-Task Cognitive Throughput (correct responses/min)	Dual-Task Cognitive Response Reaction Time (ms)	Dual-Task Cognitive Response Accuracy (%)	Dual-Task Cognitive Throughput (correct responses/min)	DTErt (%)	DTEacc (%)	DTEct (%)
1	VRTT	1.58	3.16	1.47	9.47	-6.92	200.22	1.67	3.36	1.46	6.84	-12.95	103.5	1574	100	38.12	2083.1	75	21.6	-32.34	-25	-43.33	2036.67	100	29.46	2248.5	89	23.88	-10.4	-10.53	-18.96
2	VRTT	1.43	3.27	1.26	8.34	-11.61	154.95	1.55	3.03	1.5	4.3	-3.59	41.68	1785.06	100	33.61	1913.88	100	31.35	-7.22	0	-6.73	1504.69	100	39.88	1703.2	100	35.23	-13.19	0	-11.66
3	VRTT	1.28	4.7	1	8.83	-21.77	88.07	1.52	3.18	1.33	6.92	-12.24	117.48	1426.72	100	42.05	1762.25	94	32.04	-23.52	-5.88	-23.8	1484.16	100	40.43	1771.93	100	33.86	-19.39	0	-16.24
4	VRTT	1.41	3.26	1.27	6.85	-9.53	110.29	1.42	3.87	1.35	6.22	-5.13	60.57	1880	100	31.91	1890.15	100	31.74	-0.54	0	-0.54	1605.06	100	37.38	2094.21	93	26.74	-30.48	-6.67	-28.47
5	VRTT	1.47	3.84	1.37	7.78	-6.6	102.45	1.43	4.92	1.35	4.57	-5.28	-7.22	1757.88	100	34.13	2050.09	100	29.27	-16.62	0	-14.25	1859.38	94	30.37	1826.57	87	28.47	1.76	-7.92	-6.26
6	VRTT	1.4	2.71	1.22	8.12	-12.33	199.62	1.48	2.71	1.29	4.64	-13.27	71.36	1676.82	100	35.78	1990	95	28.64	-18.68	-5	-19.95	1462.56	100	41.02	1674.06	90	32.43	-14.46	-9.52	-20.95
7	VRTT	1.4	4.55	0.81	8.98	-41.95	97.14	1.06	4.42	0.86	5.38	-18.69	21.69	1644.56	95	34.58	1859.55	93	29.96	-13.07	-2.03	-13.35	1626.53	100	36.89	1695	95	33.63	-4.21	-5	-8.84
8	VRTT	1.43	4.48	1.31	4.42	-8.22	-1.35	1.53	3.39	1.38	5.48	-9.48	61.78	2662.71	93	20.92	2999.82	76	15.3	-12.66	-17.65	-26.9	2050.81	88	25.6	2110.9	87	24.63	-2.93	-0.95	-3.77
9	VRTT	1.31	4.43	1.26	4.39	-3.95	-0.95	1.17	7.57	1.09	4.63	-6.85	-38.92	1628.65	94	34.79	2037.75	100	29.44	-25.12	5.88	-15.37	1628.06	83	30.71	1905.25	100	31.49	-17.03	20	2.54
10	VRTT	1.1	5.03	1.02	7.47	-7.89	48.43	1.08	5.14	0.57	6.29	-47.28	22.37	1897.92	88	27.66	1977.12	86	26.01	-4.17	-2.04	-5.96	1523.56	94	37.19	1545.77	87	33.64	-1.46	-8.24	-9.55
11	VRTT	1.51	3.93	1.56	3.12	3.55	-20.79	1.49	2.83	1.43	3.17	-4.23	12.22	2647.18	100	22.67	2807.11	75	16.03	-6.04	-25	-29.27	2473.75	92	22.23	2945.85	93	19.01	-19.08	1.82	-14.5
12	VRTT	1.21	5.67	0.98	10.22	-19.04	80.27	1.28	3.22	1.2	3.84	-6.75	19.32	1480.5	100	40.53	1804.09	100	33.26	-21.86	0	-17.94	1598.41	94	35.33	1518.88	100	39.5	4.98	6.25	11.81
13	VRTT	1.06	5.11	0.77	8.01	-27.09	56.76	1.18	5.68	0.95	13.49	-19.24	137.38	2090.5	94	26.91	2421.5	57	14.16	-15.83	-39.05	-47.38	2193.64	93	25.4	2366.09	93	23.55	-7.86	0	-7.29
14	VRTT	1.11	3.69	0.95	6.85	-14.26	85.49	1.15	3.19	0.96	6.43	-16.86	101.51	1602.53	100	37.44	2049.07	100	29.28	-27.86	0	-21.79	1585.47	100	37.84	1830.55	88	28.68	-15.46	-12.5	-24.21
15	VRTT	1.31	2.87	1.03	4.41	-21.75	53.68	1.39	4.48	1.06	16.31	-23.6	264.17	2315	88	22.87	3713	69	11.11	-60.39	-22.08	-51.42	2477.33	87	20.99	2317.85	93	24.16	6.44	7.69	15.1
16	VRTT	0.9	5.67	0.75	8.72	-16.78	53.84	1.05	4.64	1.08	5.04	2.28	8.61	1996.75	88	26.29	2379.08	72	18.21	-19.15	-17.46	-30.72	2188.12	88	24.19	2380.39	100	25.21	-8.79	13.33	4.18
17	VRTT	1.12	4.89	0.79	5.17	-29.41	5.69	1.14	3.2	1.02	6.92	-10.32	116.64	1921.5	100	31.23	2336.75	100	25.68	-21.61	0	-17.77	1615.29	100	37.14	2286.64	100	26.24	-41.56	0	-29.36
18	VRTT	1.58	2.98	1.36	10.9	-13.83	265.56	1.64	4.91	1.49	5.22	-9.04	6.14	1474.28	100	40.7	1829.06	94	30.87	-24.06	-5.88	-24.14	1382.5	100	43.4	1500.15	100	40	-8.51	0	-7.84
19	VRTT	1.37	3.35	1.26	3.91	-7.59	16.79	1.41	3.21	1.27	4.08	-9.7	27.17	1807.73	94	31.12	2070.8	94	27.16	-14.55	0	-12.7	1669.07	94	33.7	1762.5	82	28.04	-5.6	-12.16	-16.81
20	VRTT	1.01	4.29	0.93	4.02	-7.44	-6.21	1.04	4.06	0.94	4.05	-9.63	-0.27	1347.22	95	42.19	1630.39	100	36.8	-21.02	5.56	-12.78	1322.56	94	42.85	1703.2	100	35.23	-28.78	5.88	-17.78
21	VRTT	1.51	3.3	1.4	3.52	-7.18	6.81	1.54	2.4	1.36	4.6	-12.17	91.71	1976.63	100	30.35	2124.17	85	23.9	-7.46	-15.38	-21.26	1529.61	94	37.05	1623.73	100	36.95	-6.15	5.88	-0.26
22	VRTT	1.12	2.75	0.95	3.31	-14.76	20.02	1.21	7.8	1.12	3.4	-7.38	-56.4	2993.62	100	20.04	2682.31	100	22.37	10.4	0	11.61	2661.16	89	20.17	2320.24	100	25.86	12.81	11.76	28.19
23	VRTT	1.04	3.75	0.89	6.84	-14.27	82.49	1.09	3.79	0.84	3.98	-22.18	4.99	2070.08	86	24.84	2295.82	85	22.11	-10.9	-1.28	-10.99	1737.41	88	30.47	3723	92	14.88	-114.28	4.62	-51.18
24	VRTT	1.18	4.33	1.02	9.65	-13.08	122.76	1.2	3.84	1.11	7.47	-7.28	94.52	1846.69	100	32.49	2177.56	88	24.11	-17.92	-12.5	-25.79	1612.65	76	28.45	2258.9	69	18.39	-40.07	-9.47	-35.37
25	VRTT	1.17	5.93	0.75	6.57	-35.72	10.85	1.25	4.28	0.96	6.63	-23.53	54.84	1784.5	100	33.62	2052.35	89	26.16	-15.01	-10.53	-22.2	1915.07	88	27.41	1744.29	100	34.4	8.92	14.29	25.47
26	VRTT	1.35	3.33	0.99	6.73	-26.72	102.24	1.37	3.59	1.11	6.13	-18.83	70.79	3007.69	100	19.95	3150.64	100	19.04	-4.75	0	-4.54	2842.79	100	21.11	3222.23	93	17.29	-13.35	-7.14	-18.08
27	VRTT	1.37	4.44	1.19	6.77	-13.19	52.58	1.41	2.16	1.58	4.56	12.23	111.55	2017	50	14.87	1975.18	56	17.09	2.07	12.5	14.88	1730.65	53	18.35	1651.67	45	16.51	4.56	-14.14	-10.04
28	VRTT	1.06	3.63	0.95	7.37	-10.28	103.11	1.08	3.3	0.96	6.55	-11.16	98.67	1725.53	56	19.56	1549	47	18.35	10.23	-15.79	-6.19	1790.72	39	13.03	1925.56	50	15.58	-7.53	28.57	19.57
29	VRTT	1.36	4.09	1.35	4.36	-0.81	6.43	1.42	3.38	1.42	3.39	-0.22	0.38	1497.06	100	40.08	1960.25	100	30.61	-30.94	0	-23.63	1397.89	100	42.92	1570.85	100	38.2	-12.37	0	-11.01
30	VRTT	1.41	4.3	1.01	8.2	-28.18	90.6	1.49	4.09	1.22	13.18	-18.14	221.77	1809.82	88	29.25	2533.57	100	23.68	-39.99	13.33	-19.04	1598.83	100	37.53	2189.23	94	25.79	-36.93	-5.88	-31.26
1	CTT	1.3	2.32	1.25	5.16	-3.81	122.31	1.45	3.23	1.35	5.5	-7.03	69.93	2177.07	100	27.56	2213	95	25.69	-1.65	-5.26	-6.8	2211.33	100	27.13	2527.93	100	23.73	-14.32	0	-12.52
2	CTT	1.27	3.93	1.02	7	-20.21	78.14	1.36	2.47	1.29	4.14	-4.76	67.69	1979.56	100	30.31	2009.31	100	29.86	-1.5	0	-1.48	1955.75	94	28.76	1977	100	30.35	-1.09	6.67	5.52
3	CTT	1.26	4.47	1.04	5.17	-17.84	15.53	1.27	3.41	1.14	4.39	-10.38	28.51	1720.19	88	30.78	2161	100	27.76	-25.63	13.33	-9.79	1693.76	100	35.42	2014.46	93	27.8	-18.93	-6.67	-21.53
4	CTT	1.17	3.31	0.92	7.41	-21.42	123.86	1.02	5.23	0.75	9.75	-26.35	86.38	2570.14	86	20.01	3048.73	100	19.68	-18.62	16.67	-1.65	2193	93	25.54	2724.92	100	22.02	-24.26	7.14	-13.77
5	CTT	0.99	4.34	0.92	7.53	-7.65	73.72	1.05	4.53	0.82	14.57	-21.31	221.9	1596.23	92	34.46	2777.67	71	15.43	-74.01	-22.08	-55.22	2016.91	100	29.75	1920.27	75	23.43	4.79	-25	-21.23
6	CTT	1.41	2.84	1.24	3.55	-11.99	25.1	1.45	2.76	1.31	3.02	-9.95	9.33	2073.69	88	25.32	2387.62	100	25.13	-15.14	14.29	-0.74	1633.88	100	36.72	2076.21	93	26.97	-27.07	-6.67	-26.55
7	CTT	1.08	3.48	0.96	6.64	-10.73	90.67	1.11	3.24	1	8.15	-10.09	151.87	2113.44	100	28.39	2291.38	94	24.73	-8.42	-5.56	-12.89	2081.53	100	28.82	2038.25	93	27.33	2.08	-7.14	-5.17
8	CTT	1.18	3.02	1.03	3.64	-12.35	20.48	1.21	3.39	1.05	4.24	-13.31	25.08	1815.76	100	33.04	1930.85	93	28.85	-6.34	-7.14	-12.68	1735.71	100	34.57	1728.85	100	34.71	0.4	0	0.4
9	CTT	1.81	2.8	1.51	6	-16.87	114.07	1.89	3.3	1.63	9.11	-14.15	176.21	1702.71	100	35.24	1907.07	100	31.46	-12	0	-10.72	1837.18	100	32.66	1852.27	100	32.39	-0.82	0	-0.82
10	CTT	1	6.24	0.87	10.97	-12.28	75.95	1.16	4.92	1.03	7.56	-10.48	53.65	2411.69	94	23.42	2613.36	85	19.43	-8.36	-10.1	-17.03	2471.27	100	24.28	2886.45	93	19.4	-16.8	-6.67	-20.09
11	CTT	1.18	3.28	1.12	4.22	-5.24	28.6	1.2	2.71	1.22	3.1	1.53	14.25	1721	85	29.63	1935	75	23.26	-12.43	-11.76	-21.52	1630.25	94	34.5	1950.53	100	30.76	-19.65	6.67	-10.85
12	CTT	1.05	2.35	1	3.99	-5.38	69.5	1.14	2.32	1.04	2.75	-8.65	18.78	1776.13	100	33.78	2017.3	93	27.62	-13.58	-7.14	-18.24	1624.5	100	36.93	1870.07	88	28.07	-15.12	-12.5	-23.99
13	CTT	1.25	3.44	1.07	5.19	-14.91	50.86	1.27	3.98	1	4.19	-21.59	5.08	1867.33	87	27.85	2235	92	24.61	-19.69	5.77	-11.63	1601	79	29.45	1994	100	30.09	-24.55	27.27	2.19
15	CTT	1.29	3.84	0.97	6.39	-25.01	66.62	1.14	4.4	0.97	5.21	-15.08	18.3	2904.8	100	20.66	3846.08	79	12.26	-32.4	-21.43	-40.66	2731	75	16.48	2273.36	93	24.51	16.76	23.81	48.73
16	CTT	1.27	3.22	1.15	4.18	-9.87	29.72	1.16	3.64	1.11	3.71	-4.34	2.11	1322.71	100	45.36	1397.07	100	42.95	-5.62	0	-5.32	1366.32	100	43.91	1304.59	100	45.99	4.52	0	4.73
17	CTT	1.4	2.88	1.14	6.68	-18.74	131.74	1.42	2.59	1.44	3.22	1.48	24.26	1515.22	94	37.4	1730.13	100	34.68	-14.18	5.88	-7.27	1339.39	94	42.31	1927.5	94	29.18	-43.91	-0.74	-31.02
18	CTT	1.14	3.01	1.03	4.5	-9.46	49.5	1.11	3.02	1.01	6.35	-9.18	110.57	1665.52	95	34.31	2048.87	100	29.28	-23.02	5	-14.65	1652.89	95	34.39	1847.28	95	30.86	-11.76	0.28	-10.27
19	CTT	1.29	3.9	1.21	3.17	-5.71	-18.77	1.4	3.23	1.37	2.84	-1.9	-12.04	1712	100	35.05	1851.59	100	32.4	-8.15	0	-7.54	1598.44	100	37.54	1664.57	100	36.05	-4.14	0	-3.97
20	CTT	1.02	5.42	0.87	6.31	-14.65	16.41	1.19	4.13	1.12	7.27	-5.84	76.04	2075.89	100	28.9	2671	95	21.34	-28.67	-5	-26.17	2221.73	93	25.21	2395.46	93	23.26	-7.82	-0.51	-7.73
21	CTT	1.08	3.55	1.05	3.27	-2.95	-7.95	1.18	3.17	1.08	5.63	-8.39	77.61	2121.53	94	26.62	2732.88	95	20.8	-28.82	0.66	-21.86	1962.5	100	30.57	2278.33	92	24.31	-16.09	-7.69	-20.49
22	CTT	1.31	3.75	1.18	5.34	-10.38	42.18	1.49	4.89	1.34	7.98	-10.28	63.15	1770.18	88	29.91	1924.27	81	25.33	-8.7	-7.92	-15.29	1606.11	100	37.36	1599.21	100	37.52	0.43	0	0.43
23	CTT	1.28	3.9	0.88	11.53	-31.46	195.74	1.2	4.55	1.17	5.83	-2.33	28.14	2849.13	100	21.06	4762.79	95	11.97	-67.17	-5	-43.17	2801.2	100	21.42	2666	100	22.51	4.83	0	5.07
24	CTT	1.32	3.21	1.17	3.51	-11	9.25	1.28	2.27	1.13	4.16	-12.19	82.95	2317.33	93	24.17	2388.07	88	22.17	-3.05	-5.46	-8.26	2354.87	87	22.08	2598.07	87	20.01	-10.33	0	-9.36
25	CTT	1.14	4.46	1.04	10.77	-8.22	141.17	1.08	5.58	0.99	6.64	-8.27	19.12	5222.71	89	10.21	10829	100	5.54	-107.34	12.5	-45.74	6531	90	8.27	5335.6	100	11.25	18.3	11.11	36
26	CTT	1.37	3.69	1.05	11.85	-23.09	221.36	1.47	2.38	1.36	4.99	-7.51	110.29	1894.5	100	31.67	2021.06	95	28.12	-6.68	-5.26	-11.2	1513.94	100	39.63	1810.69	82	27.29	-19.6	-17.65	-31.14
27	CTT	1.17	3.36	0.97	5.28	-17.09	56.92	1.36	3.23	1.23	3.03	-9.2	-6.16	1410.18	94	40.18	1878.29	94	30.17	-33.2	0	-24.92	1499.94	94	37.65	1715.47	100	34.98	-14.37	6.25	-7.1
28	CTT	1.17	6.07	0.52	11.72	-55.41	93.13	1.27	5.72	0.88	10.86	-30.66	89.68	2522.86	86	20.39	2322.31	93	23.99	7.95	8.33	17.69	2485.93	93	22.53	2223.46	100	26.98	10.56	7.14	19.79
30	CTT	1.59	3.14	1.29	6.54	-18.82	108.27	1.48	2.93	1.24	9.3	-16.31	217.15	1855.06	88	28.3	2140.4	95	26.56	-15.38	8.27	-6.16	1389.89	89	38.37	1870	94	30.3	-34.54	6.25	-21.03
31	CTT	1.28	3.52	1.11	5.55	-13.21	57.51	1.35	3.65	1.27	4.31	-6.09	18.01	1513.55	93	37	1396.29	100	42.97	7.75	7.14	16.14	1110.9	100	54.01	1317.47	100	45.54	-18.59	0	-15.68
32	CTT	1.34	3.05	1.28	4.68	-4.82	53.46	1.35	3.78	1.35	3.04	0.08	-19.51	2221.33	100	27.01	2773.39	100	21.63	-24.85	0	-19.91	1944.63	94	28.93	1917.29	100	31.29	1.41	6.67	8.19
